# Supplementary material for: Nogo Receptor Inhibition Enhances Functional Recovery following Lysolecithin-Induced Demyelination in Mouse Optic Chiasm
Source: PLoS One. 2014 Sep 3;9(9):e106378. doi: 10.1371/journal.pone.0106378 (PMC4153612; doi:10.1371/journal.pone.0106378)
Supplement: Raw Data S1 — Raw data are presented as an attached Excel file. (XLSX) [file pone.0106378.s005.xlsx]

## Sheet: Sheet1
			Fig 1 qPCR
qPCR data					The presented data is the relative expresion between control and treated groups using the 2-∆∆C method
				siControl 24h	siNgR 24h	siControl 48h	siNgR 48h	siControl 72h	siNgR 72h
				1.068	0.617	1.031	1.026	1.305	0.921
			experiment 1	0.85	0.382	0.969	0.973	0.766	1.07
				1.101	0.764
				0.829	0.372	1.185	1.103	0.969	1.291
			experiment 2	1.16	0.499	0.844	0.906	1.031	0.841
				1.04	0.727
				0.957	0.836	0.967	1.003	0.968	1.026
			experiment 3	1.151	0.697	1.0338	0.996	1.031	0.973
				0.908	0.593
			Mean	1.00711	0.609667	1.0004	0.9995	0.904169	0.904169
Experiment 1
	GAPDH	NgR	NgR/GAPDH(∆ct)	NgR/GAPDH(∆∆ct)	NgR/GAPDH(2^∆∆ct)			GAPDH	NgR	NgR/GAPDH(∆ct)	NgR/GAPDH(∆∆ct)	NgR/GAPDH(2^∆∆ct)				GAPDH	NgR	NgR/GAPDH(∆ct)	NgR/GAPDH(∆∆ct)	NgR/GAPDH(2^∆∆ct)
siConrrol1	19.931	27.227	7.296	0.095	1.068		siControl-1 48h	24.201	30.936	6.735	-0.046	1.031			siControl-1 72h	19.641	26.112	6.471	-0.385	0.766
24h	19.93	27.556	7.626	-0.235	0.85			24.221	31.047	6.826	0.045	0.969				19.19	26.431	7.241	0.385	1.305
	20.121	27.373	7.252	0.139	1.101		Mean	24.211	30.9915	6.7805	-0.0005	1			Mean	19.4155	26.2715	6.856	0	1.0355
Mean	19.994	27.3853	7.39133	-0.000333333	1.00633
								GAPDH	NgR	NgR/GAPDH(∆ct)	NgR/GAPDH(∆∆ct)	NgR/GAPDH(2^∆∆ct)				GAPDH	NgR	NgR/GAPDH(∆ct)	NgR/GAPDH(∆∆ct)	NgR/GAPDH(2^∆∆ct)
siNgR1	19.63	27.718	8.088	-0.697	0.617		siNgR-1 48h	24.94	31.799	6.859	0.038	1.026			siNgR-1 72h	19.708	26.628	6.92	0.097	1.07
24h	19.452	28.233	8.781	-1.39	0.382			24.416	31.198	6.782	-0.039	0.973				19.756	26.892	7.136	-0.119	0.921
	20.046	27.826	7.78	-0.389	0.764		Mean	24.678	31.4985	6.8205	-0.0005	0.9995			Mean	19.732	26.76	7.028	-0.011	0.9955
Mean	19.7093	27.9257	8.21633	-0.825333	0.587667
								GAPDH	NgR	NgR/GAPDH(∆ct)	NgR/GAPDH(∆∆ct)	NgR/GAPDH(2^∆∆ct)				GAPDH	NgR	NgR/GAPDH(∆ct)	NgR/GAPDH(∆∆ct)	NgR/GAPDH(2^∆∆ct)
	GAPDH	NgR	NgR/GAPDH(∆ct)	NgR/GAPDH(∆∆ct)	NgR/GAPDH(2^∆∆ct)		siControl-2 48h	24.687	31.828	7.141	0.245	1.185			siControl-2 72h	24.201	30.936	6.735	-0.046	0.969
siConrrol2	20.04	29.935	9.895	-0.271	0.829			24.172	30.824	6.652	-0.244	0.844				24.221	31.047	6.826	0.045	1.031
24h	19.898	29.308	9.41	0.214	1.16		Mean	24.4295	31.326	6.8965	0.0005	1.0145			Mean	24.211	30.9915	6.7805	-0.0005	1
	19.268	28.835	9.567	0.057	1.04
Mean	19.7353	29.3593	9.624	0	1.00967			GAPDH	NgR	NgR/GAPDH(∆ct)	NgR/GAPDH(∆∆ct)	NgR/GAPDH(2^∆∆ct)				GAPDH	NgR	NgR/GAPDH(∆ct)	NgR/GAPDH(∆∆ct)	NgR/GAPDH(2^∆∆ct)
							siNgR-2 48h	24.771	31.503	6.732	0.142	1.103			siNgR-2 72h	24.94	31.799	6.859	0.038	1.026
siNgR2	19.866	30.493	10.627	-1.426	0.372			24.876	31.325	6.449	-0.141	0.906				24.416	31.198	6.782	-0.039	0.973
24h	19.83	29.914	10.084	-1.003	0.499		Mean	24.8235	31.414	6.5905	0.0005	1.0045			Mean	24.678	31.4985	6.8205	-0.0005	0.9995
	19.576	30.626	11.05	-0.46	0.727
Mean	19.7573	30.3443	10.587	-0.963	0.532667
	GAPDH	NgR	NgR/GAPDH(∆ct)	NgR/GAPDH(∆∆ct)	NgR/GAPDH(2^∆∆ct)			GAPDH	NgR	NgR/GAPDH(∆ct)	NgR/GAPDH(∆∆ct)	NgR/GAPDH(2^∆∆ct)				GAPDH	NgR	NgR/GAPDH(∆ct)	NgR/GAPDH(∆∆ct)	NgR/GAPDH(2^∆∆ct)
siConrrol3	23.737	30.909	7.172	-0.063	0.957		siControl-3 48h	24.439	31.227	6.788	-0.048	0.967			siControl-3 72h	24.201	30.936	6.735	-0.046	0.968
24h	23.986	30.892	6.906	0.203	1.151			24.795	31.679	6.884	0.048	1.0338				24.221	31.047	6.826	0.045	1.031
	24.027	31.276	7.249	-0.14	0.908		Mean	24.617	31.453	6.836	0	1.0004			Mean	24.211	30.9915	6.7805	-0.0005	0.9995
Mean	23.9167	31.0257	7.109	0	1.00533
								GAPDH	NgR	NgR/GAPDH(∆ct)	NgR/GAPDH(∆∆ct)	NgR/GAPDH(2^∆∆ct)				GAPDH	NgR	NgR/GAPDH(∆ct)	NgR/GAPDH(∆∆ct)	NgR/GAPDH(2^∆∆ct)
siNgR3	24.314	31.744	7.43	-0.253	0.836		siNgR-3 48h	26.122	32.821	6.699	0.004	1.0027			siNgR-3 72h	24.94	31.799	6.859	0.038	1.026
24h	23.938	31.631	7.693	0.01	0.697			25.234	31.924	6.69	-0.005	0.996				24.416	31.198	6.782	-0.039	0.973
	24.043	31.968	7.925	0.242	0.593		Mean	25.678	32.3725	6.6945	-0.0005	0.99935			Mean	24.678	31.4985	6.8205	-0.0005	0.9995
Mean	24.0983	31.781	7.68267	-0.000333333	0.708667
	Table Analyzed	Data 1
	Two-way ANOVA
	Source of Variation	% of total variation	P value
	Interaction	22.53	0.0002
	Treatment	9.49	0.005
	Time	22.84	0.0002
	Source of Variation	P value summary	Significant?
	Interaction	***	Yes
	Treatment	**	Yes
	Time	***	Yes
	Source of Variation	Df	Sum-of-squares	Mean square	F
	Interaction	2	0.4114	0.2057	10.61
	Treatment	1	0.1734	0.1734	8.941
	Time	2	0.4172	0.2086	10.76
	Residual	36	0.6981	0.01939
	Number of missing values	12
	Bonferroni posttests
	siControl vs siNgR
	Time	siControl	siNgR	Difference	95% CI of diff.
	24h	1.007	0.6097	-0.3974	-0.5623 to -0.2326
	48h	1.005	1.001	-0.0038	-0.2057 to 0.1981
	72h	1.012	1.02	0.008667	-0.1932 to 0.2105
	Time	Difference	t	P value	Summary
	24h	-0.3974	6.054	P<0.001	***
	48h	-0.0038	0.04726	P > 0.05	ns
	72h	0.008667	0.1078	P > 0.05	ns
	Data analyzed: Data 1
	Source of Variation	Degrees of Freedom	Sum of Squares	Mean square
	Treatment	1	0.1734	0.1734
	Time	2	0.4172	0.2086
	Interaction	2	0.4114	0.2057
	Residual (error)	36	0.6981	0.01939
	Total	41
	Does Treatment have the same effect at all values of Time?
	Interaction accounts for approximately 22.53% of the total variance.
	F = 10.61. DFn=2 DFd=36
	The P value = 0.0002
	If there is no interaction overall, there is a 0.024% chance of randomly observing so much
	interaction in an experiment of this size. The interaction is considered extremely significant.
	Since the interaction is statistically significant, the P values that
	follow for the row and column effects are difficult to interpret.
	Does Treatment affect the result?
	Treatment accounts for approximately 9.49% of the total variance.
	F = 8.94. DFn=1 DFd=36
	The P value = 0.0050
	If Treatment has no effect overall, there is a 0.5% chance of randomly observing an
	effect this big (or bigger) in an experiment of this size. The effect is considered
	very significant.
	Does Time affect the result?
	Time accounts for approximately 22.84% of the total variance.
	F = 10.76. DFn=2 DFd=36
	The P value = 0.0002
	If Time has no effect overall, there is a 0.022% chance of randomly observing an
	this big (or bigger) in an experiment of this size. The effect is considered extremely significant.

## Sheet: Sheet2
Fig 2	Histology
saline	lpc 3 dpi	lpc7 dpi	lpc 14 dpi	singr 3	singr 7	singr 14
0.23	29.53	56.6	38	28.64	16.36	6.7
0.34	24	45.6	32	26.78	22.28	11.3
0.4	32	35.3	27.5	20.57	19.19	8.4
0.323333	28.51	45.8333	32.5	25.33	19.2767	8.8	Mean
	area	Saline 1	%		Saline 2	%		saline 3	%
	Total	Lesion	lesion/total	Total	lesion	lesion/total	Total	Lesion	lesion/total
1	494536	1136	0.22	636253	1605	0.25	461452	572	0.12
2	501256	1611	0.32	489423	930	0.19	543227	935	0.17
3	456321	338	0.07	493527	1853	0.37	481958	1556	0.32
4	398921	1201	0.3	542453	2608	0.48	364527	1869	0.51
5	428932	7012	0.16	600959	1759	0.29	397311	1046	0.26
6	408743	1683	0.41	578335	4213	0.72	359321	2345	0.65
7	507698	1930	0.38	516981	695	0.13	342573	2478	0.71
8	365318	4401	0.12	639929	4050	0.63	459876	2273	0.49
9	430054	4510	0.1	389547	0	0	395874	1470	0.37
			0.231111			0.34			0.4
	area	LPC3-1	%		LPC3- 2	%		LPC3- 3	%				area	NgR3-1	%		NgR3- 2	%		NgR3- 3	%
	Total	Lesion	lesion/total	Total	lesion	lesion/total	Total	Lesion	lesion/total				Total	Lesion	lesion/total	Total	lesion	lesion/total	Total	Lesion	lesion/total
1	557375	130095	23.34	371569	97093	26.13	461452	154356	33.95			1	410996	81009	19.71	384629	77658	20.19	294842	68376	23.19
2	359267	133879	37.2	289438	66340	22.92	413687	126465	40.67			2	376245	123108	32.72	398762	129519	32.48	302854	93008	30.71
3	300786	82566	27.45	323527	68329	21.12	381957	106719	27.64			3	374289	102744	27.45	365824	92702	25.34	274981	70809	25.75
4	347350	106151	30.56	301453	55408	18.38	374528	85693	32.93			4	356278	111481	31.29	334962	74262	22.17	278359	46877	16.84
5	416632	117990	28.32	379637	95935	25.27	288529	102112	36.82			5	332763	84889	25.51	354926	100445	28.3	256934	48690	18.95
6	438743	90688	20.67	398334	133164	33.43	319325	129423	43.51			6	298659	64930	21.74	305271	96528	31.62	239981	53781	22.41
7	513425	179495	34.96	384151	111865	29.12	332579	88002	39.43			7	276932	98478	35.56	309432	105641	34.14	243946	47034	19.28
8	465215	155567	33.44	439729	67323	15.31	369843	128077	28.6			8	245438	83082	33.85	275384	60338	21.91	218462	31525	14.43
9	398769	119073	29.86	409547	99602	24.32	375972	135914	34.15			9	235967	70626	29.93	225682	53285	23.61	198294	26910	13.57
			29.5333			24			35.3						28.64			26.64			20.57
	area	LPC7-1	%		LPC7- 2	%		LPC7- 3	%
	Total	Lesion	lesion/total	Total	lesion	lesion/total	Total	Lesion	lesion/total				area	NgR7-1	%		NgR7- 2	%		NgR7- 3	%
1	456977	217704	47.64	430085	198399	46.13	417715	139726	33.45				Total	Lesion	lesion/total	Total	lesion	lesion/total	Total	Lesion	lesion/total
2	414906	218407	52.64	258259	85795	33.22	324311	99143	30.57			1	324367	44861	13.83	457235	92317	20.19	368392	61339	16.65
3	389598	224604	57.65	301028	159907	53.12	309912	86591	27.94			2	312983	45446	14.52	426782	99399	23.29	347836	78299	22.51
4	496454	305121	61.46	278229	81745	29.38	297902	68161	22.88			3	283982	49302	17.36	409831	63935	15.6	349842	75043	21.45
5	310452	154047	49.62	377905	171079	45.27	276902	97997	35.39			4	276591	57284	20.71	395674	83608	21.13	318659	61885	19.42
6	295326	170905	57.87	537049	286946	53.43	304109	123256	40.53			5	273972	64111	23.4	359235	87726	24.42	289329	67560	23.35
7	312077	171518	54.96	456977	224668	49.12	277785	73503	26.46			6	258934	45651	17.63	304873	83293	27.32	277438	56349	20.31
8	274378	169429	61.75	363063	201174	55.41	269161	93211	34.63			7	267839	41891	15.64	274982	53431	19.43	248361	47588	19.16
9	273767	180304	65.86	333087	180934	54.32	274292	99158	36.15			8	234983	26437	11.25	256438	57982	22.61	219752	33426	15.21
			56.6056			46.6			32			9	237941	30696	12.9	223982	59424	26.53	196382	28771	14.65
															16.36			22.28			19.19
	area	LPC14-1	%		LPC14- 2	%		LPC14- 3	%				area	NgR14-1	%		NgR14- 2	%		NgR14- 3	%
	Total	Lesion	lesion/total	Total	lesion	lesion/total	Total	Lesion	lesion/total				Total	Lesion	lesion/total	Total	lesion	lesion/total	Total	Lesion	lesion/total
1	410996	155152	37.75	410996	150549	36.63	209863	49487	23.58			1	319928	33658	10.52	297549	48591	16.33	386219	36731	9.51
2	327001	138782	42.44	375689	121048	32.22	237654	72652	30.57			2	307963	25069	8.14	291157	44374	15.24	371348	27184	7.32
3	307914	100166	32.53	371273	97237	26.19	225643	60113	26.64			3	284981	19722	6.92	265890	3377	13.04	347129	43115	12.42
4	273484	111391	40.73	332758	94671	28.45	278623	79381	28.49			4	276647	18288	6.61	252849	25539	10.1	365879	37724	10.31
5	268249	104136	38.82	345623	137352	39.74	296338	61817	20.86			5	257459	21139	8.21	215982	26394	12.22	312953	21219	6.78
6	276040	82178	29.77	318349	75163	23.61	254839	84786	33.27			6	253871	14015	5.52	205861	17747	8.62	298739	24558	8.22
7	243438	88832	36.49	295739	91177	30.83	309712	71080	22.95			7	226917	10689	4.71	183956	14148	7.69	273681	24988	9.13
8	212770	94918	44.61	264329	93600	35.41	285943	73431	25.68			8	198256	8625	4.35	198753	20532	10.33	247143	15967	6.46
9	207927	80802	38.86	243764	85124	34.92	312846	110936	35.46			9	185375	9864	5.32	179351	14583	8.13	228326	12446	5.45
			38			32			27.5						6.7			11.3			8.4
Table Analyzed	Data 1
Two-way ANOVA
Source of Variation	% of total variation	P value
Interaction	9.13	0.001
treatment	81.25	P<0.0001
time	4.11	0.0066
Source of Variation	P value summary	Significant?
Interaction	**	Yes
treatment	***	Yes
time	**	Yes
Source of Variation	Df	Sum-of-squares	Mean square	F
Interaction	4	629.7	157.4	7.455
treatment	2	5605	2802	132.7
time	2	283.7	141.9	6.718
Residual	18	380.1	21.12
Number of missing values	0
Bonferroni posttests
Control vs LPC
time	Control	LPC	Difference	95% CI of diff.
3 dpi	0.3233	28.51	28.19	16.37 to 40.00
7 dpi	0.3233	45.83	45.51	33.70 to 57.32
14 dpi	0.3233	32.5	32.18	20.36 to 43.99
time	Difference	t	P value	Summary
3 dpi	28.19	7.512	P<0.001	***
7 dpi	45.51	12.13	P<0.001	***
14 dpi	32.18	8.576	P<0.001	***
Control vs LPC+siNgR
time	Control	LPC+siNgR	Difference	95% CI of diff.
3 dpi	0.3233	25.33	25.01	13.19 to 36.82
7 dpi	0.3233	19.28	18.95	7.140 to 30.77
14 dpi	0.3233	8.8	8.477	-3.337 to 20.29
time	Difference	t	P value	Summary
3 dpi	25.01	6.665	P<0.001	***
7 dpi	18.95	5.051	P<0.001	***
14 dpi	8.477	2.259	P > 0.05	ns
LPC vs LPC+siNgR
time	LPC	LPC+siNgR	Difference	95% CI of diff.
3 dpi	28.51	25.33	-3.18	-14.99 to 8.634
7 dpi	45.83	19.28	-26.56	-38.37 to -14.74
14 dpi	32.5	8.8	-23.7	-35.51 to -11.89
time	Difference	t	P value	Summary
3 dpi	-3.18	0.8475	P > 0.05	ns
7 dpi	-26.56	7.078	P<0.001	***
14 dpi	-23.7	6.317	P<0.001	***
Data analyzed: Data 1
Source of Variation	Degrees of Freedom	Sum of Squares	Mean square
treatment	2	5605	2802
time	2	283.7	141.9
Interaction	4	629.7	157.4
Residual (error)	18	380.1	21.12
Total	26	6898
Does treatment have the same effect at all values of time?
Interaction accounts for 9.13% of the total variance.
F = 7.46. DFn=4 DFd=18
The P value = 0.0010
If there is no interaction overall, there is a 0.1% chance of randomly observing so much
interaction in an experiment of this size. The interaction is considered very significant.
Since the interaction is statistically significant, the P values that
follow for the row and column effects are difficult to interpret.
Does treatment affect the result?
treatment accounts for 81.25% of the total variance.
F = 132.71. DFn=2 DFd=18
The P value is < 0.0001
If treatment has no effect overall, there is a less than 0.01%% chance of randomly observing an
effect this big (or bigger) in an experiment of this size. The effect is considered
extremely significant.
Does time affect the result?
time accounts for 4.11% of the total variance.
F = 6.72. DFn=2 DFd=18
The P value = 0.0066
If time has no effect overall, there is a 0.66% chance of randomly observing an
this big (or bigger) in an experiment of this size. The effect is considered very significant.

## Sheet: Sheet3
Fig 3
Iba1	Control	LPC 3dpi	LPC 14 dpi	siNgR 3dpi	siNgR 14 dpi
Chiasm/lesion site	4.25	25	16.75	29	20
	3.75	22.75	11.25	24	14
	4.5	28.25	20	30	26.5
		Control-1	Control-2	control-3		LPC 3dpi-1	LPC 3dpi-2	LPC 3 dpi-3		LPC 14dpi-1	LPC 14dpi-2	LPC 14 dpi-3
		4	2	6		32	31	28		18	12	26
		6	4	5		26	21	36		20	15	18
		4	6	3		19	25	23		13	8	15
		3	3	4		23	14	26		16	10	21
		4.25	3.75	4.5		25	22.75	28.25		16.75	11.25	20
						siNgR 3dpi-1	siNgR 3dpi-2	siNgR3 dpi-3		siNgR 14dpi-1	siNgR 14dpi-2	siNgR 14 dpi-3
						26	16	36		18	17	26
						33	23	23		25	12	33
						20	26	29		20	13	19
						37	31	32		17	14	28
						29	24	30		20	14	26.5
			Table Analyzed	Data 1
			Two-way ANOVA
			Source of Variation	% of total variation	P value
			Interaction	4.28	0.0964
			Treatment	78.49	P<0.0001
			Time	8.26	0.0061
			Source of Variation	P value summary	Significant?
			Interaction	ns	No
			Treatment	***	Yes
			Time	**	Yes
			Source of Variation	Df	Sum-of-squares	Mean square	F
			Interaction	2	73.36	36.68	2.861
			Treatment	2	1346	672.9	52.49
			Time	1	141.7	141.7	11.05
			Residual	12	153.8	12.82
			Number of missing values	0
			Bonferroni posttests
			Control vs LPC
			Time	Control	LPC	Difference	95% CI of diff.
			3 dpi	4.167	25.33	21.17	11.95 to 30.38
			14 dpi	4.167	16	11.83	2.617 to 21.05
			Time	Difference	t	P value	Summary
			3 dpi	21.17	7.24	P<0.001	***
			14 dpi	11.83	4.048	P<0.01	**
			Control vs siNgR
			Time	Control	siNgR	Difference	95% CI of diff.
			3 dpi	4.167	27.67	23.5	14.28 to 32.72
			14 dpi	4.167	20.17	16	6.783 to 25.22
			Time	Difference	t	P value	Summary
			3 dpi	23.5	8.039	P<0.001	***
			14 dpi	16	5.473	P<0.001	***
		Data analyzed: Data 1
		Source of Variation	Degrees of Freedom	Sum of Squares	Mean square	Difference	95% CI of diff.
		Treatment	2	1346	672.9	2.333	-6.883 to 11.55
		Time	1	141.7	141.7	4.167	-5.050 to 13.38
		Interaction	2	73.36	36.68
		Residual (error)	12	153.8	12.82	P value	Summary
		Total	17	1715		P > 0.05	ns
						P > 0.05	ns
		Does Treatment have the same effect at all values of Time?
		Interaction accounts for 4.28% of the total variance.
		F = 2.86. DFn=2 DFd=12
		The P value = 0.0964
		If there is no interaction overall, there is a 9.6% chance of randomly observing so much
		interaction in an experiment of this size. The interaction is considered not quite significant.
		Does Treatment affect the result?
		Treatment accounts for 78.49% of the total variance.
		F = 52.49. DFn=2 DFd=12
		The P value is < 0.0001
		If Treatment has no effect overall, there is a less than 0.01%% chance of randomly observing an
		effect this big (or bigger) in an experiment of this size. The effect is considered
		extremely significant.
		Does Time affect the result?
		Time accounts for 8.26% of the total variance.
		F = 11.05. DFn=1 DFd=12
		The P value = 0.0061
		If Time has no effect overall, there is a 0.61% chance of randomly observing an
		this big (or bigger) in an experiment of this size. The effect is considered very significant.

## Sheet: Sheet4
Fg 4 VEP
	Control	LPC 3dpi	LPC 7 dpi	LPC 14dpi	siNgR 3dpi	siNgR 7 dpi	siNgR 14 dpi			VEP/P-latency
	61.5	174	203	98	132.5	95.6	72
	58.6	181.2	195.7	101.5	158	109	65
	60	146	187	111	175	89.9	84.5
	61	137.3	208	115.2	183.7	97.3	60.3
	65.3	159.5	182.1	95	142	106	76.2
	50	192	214	103.3	138.8	98.2	68
	59.4	165	198.3	104	155	99.3333	71
	Table Analyzed	Data 1
	Two-way ANOVA
	Source of Variation	% of total variation	P value
	Interaction	17.92	P<0.0001
	treatment	59.96	P<0.0001
	time	17.48	P<0.0001
	Source of Variation	P value summary	Significant?
	Interaction	***	Yes
	treatment	***	Yes
	time	***	Yes
	Source of Variation	Df	Sum-of-squares	Mean square	F
	Interaction	4	24980	6246	43.45
	treatment	2	83590	41790	290.7
	time	2	24380	12190	84.79
	Residual	45	6469	143.7
	Number of missing values	0
	Bonferroni posttests
	Control vs LPC
	time	Control	LPC	Difference	95% CI of diff.
	3 dpi	59.4	165	105.6	85.44 to 125.8
	7 dpi	59.4	198.3	138.9	118.7 to 159.1
	14 dpi	59.4	104	44.6	24.44 to 64.76
	time	Difference	t	P value	Summary
	3 dpi	105.6	15.26	P<0.001	***
	7 dpi	138.9	20.07	P<0.001	***
	14 dpi	44.6	6.443	P<0.001	***
	Control vs LPC+siNgR
	time	Control	LPC+siNgR	Difference	95% CI of diff.
	3 dpi	59.4	155	95.6	75.44 to 115.8
	7 dpi	59.4	99.33	39.93	19.77 to 60.10
	14 dpi	59.4	71	11.6	-8.564 to 31.76
	time	Difference	t	P value	Summary
	3 dpi	95.6	13.81	P<0.001	***
	7 dpi	39.93	5.769	P<0.001	***
	14 dpi	11.6	1.676	P > 0.05	ns
	LPC vs LPC+siNgR
	time	LPC	LPC+siNgR	Difference	95% CI of diff.
	3 dpi	165	155	-10	-30.16 to 10.16
	7 dpi	198.3	99.33	-98.97	-119.1 to -78.80
	14 dpi	104	71	-33	-53.16 to -12.84
	time	Difference	t	P value	Summary
	3 dpi	-10	1.445	P > 0.05	ns
	7 dpi	-98.97	14.3	P<0.001	***
	14 dpi	-33	4.767	P<0.001	***
	Data analyzed: Data 1
	Source of Variation	Degrees of Freedom	Sum of Squares	Mean square
	treatment	2	83590	41790
	time	2	24380	12190
	Interaction	4	24980	6246
	Residual (error)	45	6469	143.7
	Total	53	139400
	Does treatment have the same effect at all values of time?
	Interaction accounts for 17.92% of the total variance.
	F = 43.45. DFn=4 DFd=45
	The P value is < 0.0001
	If there is no interaction overall, there is a less than 0.01%% chance of randomly observing so much
	interaction in an experiment of this size. The interaction is considered extremely significant.
	Since the interaction is statistically significant, the P values that
	follow for the row and column effects are difficult to interpret.
	Does treatment affect the result?
	treatment accounts for 59.96% of the total variance.
	F = 290.75. DFn=2 DFd=45
	The P value is < 0.0001
	If treatment has no effect overall, there is a less than 0.01%% chance of randomly observing an
	effect this big (or bigger) in an experiment of this size. The effect is considered
	extremely significant.
	Does time affect the result?
	time accounts for 17.48% of the total variance.
	F = 84.79. DFn=2 DFd=45
	The P value is < 0.0001
	If time has no effect overall, there is a less than 0.01%% chance of randomly observing an
	this big (or bigger) in an experiment of this size. The effect is considered extremely significant.

## Sheet: Sheet5
Fig 5 BO CH
BrdU/Olig2
Chiasm	saline	lpc 3 dpi	lpc7 dpi	lpc 14 dpi	singr 3	singr 7	singr 14
	0.1	2	3	5	3	12	20
	0.2	1	2	4	4	7	29
	0.3	2	4	6	4	8	17
	Saline 1	Saline 2	saline 3		LPC3-1	LPC3-2	LPC3-3		LPC7-1	LPC7-2	LPC7-3		LPC14-1	LPC14-2	LPC14-3
	0	0	1		0	1	3		5	0	3		8	2	5
	1	0	0		0	0	1		4	3	2		5	5	8
	0	0	0		3	1	0		5	7	2		9	3	9
	0	1	1		1	1	2		4	1	6		6	5	6
	0	0	0		5	2	4		1	2	5		2	5	4
	0	1	1		2	0	0		1	0	9		7	4	6
	0	0	0		2	0	2		2	0	4		4	3	2
	0	0	0		4	3	2		4	4	1		1	6	9
	0	0	0		1	1	4		1	1	4		3	3	5
	0.111111	0.222222	0.333333		2	1	2		3	2	4		5	4	6
					ngr3-1	ngr3-2	ngr3-3		ngr7-1	ngr7-2	ngr7-3		ngr14-1	ngr14-2	ngr14-3
					3	3	7		15	8	4		19	32	8
					4	3	9		18	5	7		22	27	13
					1	6	2		11	7	5		16	30	18
					6	4	2		9	4	9		28	18	15
					2	9	3		10	11	12		26	33	17
					5	3	3		13	8	8		14	29	24
					2	2	5		8	5	13		17	31	14
					3	2	3		14	9	9		23	27	16
					1	4	2		10	6	5		15	34	19
					3	4	4		12	7	8		20	29	16
	Table Analyzed	Data 1
	Two-way ANOVA
	Source of Variation	% of total variation	P value
	Interaction	23.37	P<0.0001
	treatment	48.87	P<0.0001
	time	19.1	P<0.0001
	Source of Variation	P value summary	Significant?
	Interaction	***	Yes
	treatment	***	Yes
	time	***	Yes
	Source of Variation	Df	Sum-of-squares	Mean square	F
	Interaction	4	291.6	72.89	12.14
	treatment	2	609.5	304.8	50.77
	time	2	238.2	119.1	19.84
	Residual	18	108.1	6.003
	Number of missing values	0
	Bonferroni posttests
	Saline vs LPC
	time	Saline	LPC	Difference	95% CI of diff.
	3 dpi	0.2	1.667	1.467	-4.832 to 7.766
	7 dpi	0.2	3	2.8	-3.499 to 9.099
	14 dpi	0.2	5	4.8	-1.499 to 11.10
	time	Difference	t	P value	Summary
	3 dpi	1.467	0.7331	P > 0.05	ns
	7 dpi	2.8	1.4	P > 0.05	ns
	14 dpi	4.8	2.399	P > 0.05	ns
	Saline vs LPC+siNgR
	time	Saline	LPC+siNgR	Difference	95% CI of diff.
	3 dpi	0.2	3.667	3.467	-2.832 to 9.766
	7 dpi	0.2	9	8.8	2.501 to 15.10
	14 dpi	0.2	21.67	21.47	15.17 to 27.77
	time	Difference	t	P value	Summary
	3 dpi	3.467	1.733	P > 0.05	ns
	7 dpi	8.8	4.399	P<0.01	**
	14 dpi	21.47	10.73	P<0.001	***
	LPC vs LPC+siNgR
	time	LPC	LPC+siNgR	Difference	95% CI of diff.
	3 dpi	1.667	3.667	2	-4.299 to 8.299
	7 dpi	3	9	6	-0.2989 to 12.30
	14 dpi	5	21.67	16.67	10.37 to 22.97
	time	Difference	t	P value	Summary
	3 dpi	2	0.9997	P > 0.05	ns
	7 dpi	6	2.999	P < 0.05	*
	14 dpi	16.67	8.331	P<0.001	***
	Data analyzed: Data 1
	Source of Variation	Degrees of Freedom	Sum of Squares	Mean square
	treatment	2	609.5	304.8
	time	2	238.2	119.1
	Interaction	4	291.6	72.89
	Residual (error)	18	108.1	6.003
	Total	26	1247
	Does treatment have the same effect at all values of time?
	Interaction accounts for 23.37% of the total variance.
	F = 12.14. DFn=4 DFd=18
	The P value is < 0.0001
	If there is no interaction overall, there is a less than 0.01%% chance of randomly observing so much
	interaction in an experiment of this size. The interaction is considered extremely significant.
	Since the interaction is statistically significant, the P values that
	follow for the row and column effects are difficult to interpret.
	Does treatment affect the result?
	treatment accounts for 48.87% of the total variance.
	F = 50.77. DFn=2 DFd=18
	The P value is < 0.0001
	If treatment has no effect overall, there is a less than 0.01%% chance of randomly observing an
	effect this big (or bigger) in an experiment of this size. The effect is considered
	extremely significant.
	Does time affect the result?
	time accounts for 19.10% of the total variance.
	F = 19.84. DFn=2 DFd=18
	The P value is < 0.0001
	If time has no effect overall, there is a less than 0.01%% chance of randomly observing an
	this big (or bigger) in an experiment of this size. The effect is considered extremely significant.

## Sheet: Sheet6
Fig 6 BG CH
BrdU/GFAP	saline	lpc 3 dpi	lpc7 dpi	lpc 14 dpi	singr 3	singr 7	singr 14
Chiasm	1	4	6	3	5	9	9
	0.22	3	3	4	3	8	11
	0	2	4	8	4	6	16
	Saline 1	Saline 2	saline 3		LPC3-1	LPC3-2	LPC3-3		LPC7-1	LPC7-2	LPC7-3		LPC14-1	LPC14-2	LPC14-3
	1	0	0		3	2	1		8	1	2		5	4	9
	2	0	0		4	1	0		4	3	4		2	6	6
	0	0	0		4	0	3		6	2	3		1	3	6
	0	0	0		3	4	1		3	5	6		1	3	13
	1	0	0		5	6	3		7	4	5		4	5	10
	2	1	0		2	3	2		8	3	3		5	2	8
	1	0	0		4	4	4		7	6	4		1	3	4
	1	0	0		6	2	3		6	2	4		3	4	6
	1	1	0		5	5	1		5	1	5		5	6	10
	1	0.222222	0		4	3	2		6	3	4		3	4	8
					ngr3-1	ngr3-2	ngr3-3		ngr7-1	ngr7-2	ngr7-3		ngr14-1	ngr14-2	ngr14-3
					3	0	6		12	9	4		15	19	8
					5	3	3		13	6	7		12	9	13
					8	6	7		7	10	8		10	14	23
					2	2	2		9	8	9		7	8	15
					9	2	3		6	11	6		9	11	9
					6	4	3		11	10	5		6	7	25
					3	5	6		6	7	3		5	10	14
					4	1	4		8	5	7		9	12	18
					5	4	2		9	6	5		8	9	19
					5	3	4		9	8	6		9	11	16
	Table Analyzed	Data 1
	Two-way ANOVA
	Source of Variation	% of total variation	P value
	Interaction	12.81	0.013
	treatment	61.54	P<0.0001
	time	12.21	0.003
	Source of Variation	P value summary	Significant?
	Interaction	*	Yes
	treatment	***	Yes
	time	**	Yes
	Source of Variation	Df	Sum-of-squares	Mean square	F
	Interaction	4	52.44	13.11	4.292
	treatment	2	251.9	126	41.23
	time	2	50	25	8.183
	Residual	18	54.99	3.055
	Number of missing values	0
	Bonferroni posttests
	Saline vs LPC
	time	Saline	LPC	Difference	95% CI of diff.
	3 dpi	0.4067	3	2.593	-1.900 to 7.087
	7 dpi	0.4067	4.333	3.927	-0.5667 to 8.420
	14 dpi	0.4067	5	4.593	0.09992 to 9.087
	time	Difference	t	P value	Summary
	3 dpi	2.593	1.817	P > 0.05	ns
	7 dpi	3.927	2.751	P < 0.05	*
	14 dpi	4.593	3.219	P < 0.05	*
	Saline vs LPC+siNgR
	time	Saline	LPC+siNgR	Difference	95% CI of diff.
	3 dpi	0.4067	4	3.593	-0.9001 to 8.087
	7 dpi	0.4067	7.667	7.26	2.767 to 11.75
	14 dpi	0.4067	12	11.59	7.100 to 16.09
	time	Difference	t	P value	Summary
	3 dpi	3.593	2.518	P > 0.05	ns
	7 dpi	7.26	5.087	P<0.001	***
	14 dpi	11.59	8.124	P<0.001	***
	LPC vs LPC+siNgR
	time	LPC	LPC+siNgR	Difference	95% CI of diff.
	3 dpi	3	4	1	-3.493 to 5.493
	7 dpi	4.333	7.667	3.333	-1.160 to 7.827
	14 dpi	5	12	7	2.507 to 11.49
	time	Difference	t	P value	Summary
	3 dpi	1	0.7007	P > 0.05	ns
	7 dpi	3.333	2.336	P > 0.05	ns
	14 dpi	7	4.905	P<0.001	***
	Data analyzed: Data 1
	Source of Variation	Degrees of Freedom	Sum of Squares	Mean square
	treatment	2	251.9	126
	time	2	50	25
	Interaction	4	52.44	13.11
	Residual (error)	18	54.99	3.055
	Total	26	409.4
	Does treatment have the same effect at all values of time?
	Interaction accounts for 12.81% of the total variance.
	F = 4.29. DFn=4 DFd=18
	The P value = 0.0130
	If there is no interaction overall, there is a 1.3% chance of randomly observing so much
	interaction in an experiment of this size. The interaction is considered significant.
	Since the interaction is statistically significant, the P values that
	follow for the row and column effects are difficult to interpret.
	Does treatment affect the result?
	treatment accounts for 61.54% of the total variance.
	F = 41.23. DFn=2 DFd=18
	The P value is < 0.0001
	If treatment has no effect overall, there is a less than 0.01%% chance of randomly observing an
	effect this big (or bigger) in an experiment of this size. The effect is considered
	extremely significant.
	Does time affect the result?
	time accounts for 12.21% of the total variance.
	F = 8.18. DFn=2 DFd=18
	The P value = 0.0030
	If time has no effect overall, there is a 0.3% chance of randomly observing an
	this big (or bigger) in an experiment of this size. The effect is considered very significant.

## Sheet: Sheet7
Fig 7/ S1
BrdU/GFAP	saline	lpc 3 dpi	lpc 7 dpi	lpc 14 dpi	ngr 3 dpi	ngr 7 dpi	ngr 14 dpi
3rd Ventricle	1	3	2	3	3	4	2
	1	2	3	1	2	6	4
	0	1	3	3	4	4	5
	0.66	2	2.66	2.33	3	4.66	3.66	mean
	Saline 1	Saline 2	saline 3		LPC3-1	LPC3-2	LPC3-3		LPC7-1	LPC7-2	LPC7-3		LPC14-1	LPC14-2	LPC14-3
	1	0	0		0	2	0		4	0	1		6	3	5
	2	0	0		4	1	0		1	3	4		2	1	3
	0	1	0		2	0	2		3	2	3		0	0	2
	0	1	0		3	4	0		2	5	1		1	1	5
	1	2	0		5	2	3		2	4	5		3	0	1
	2	1	0		1	1	1		0	3	2		4	2	3
	1	3	0		4	3	2		2	6	2		2	0	1
	1	0	0		3	0	0		3	2	4		4	2	3
	1	1	0		5	5	1		1	2	5		5	0	4
	1	1	0		3	2	1		2	3	3		3	1	3
					ngr3-1	ngr3-2	ngr3-3		ngr7-1	ngr7-2	ngr7-3		ngr14-1	ngr14-2	ngr14-3
					8	0	4		9	6	2		1	3	9
					4	1	3		6	4	2		3	3	6
					3	4	6		4	8	5		5	7	8
					2	2	2		3	5	6		0	4	3
					3	1	5		3	5	3		2	3	5
					2	4	3		5	8	5		1	2	4
					1	3	7		2	6	2		3	1	3
					2	1	4		1	3	6		2	8	4
					2	2	2		3	9	5		1	5	3
					3	2	4		4	6	4		2	4	5
	Table Analyzed	Data 1
	Two-way ANOVA
	Source of Variation	% of total variation	P value
	Interaction	3.3	0.6809
	treatment	66.93	P<0.0001
	time	4.2	0.2541
	Source of Variation	P value summary	Significant?
	Interaction	ns	No
	treatment	***	Yes
	time	ns	No
	Source of Variation	Df	Sum-of-squares	Mean square	F
	Interaction	4	2.148	0.537	0.58
	treatment	2	43.63	21.81	23.56
	time	2	2.741	1.37	1.48
	Residual	18	16.67	0.9259
	Number of missing values	0
	Bonferroni posttests
	Saline vs LPC
	time	Saline	LPC	Difference	95% CI of diff.
	3 dpi	0.6667	2	1.333	-1.140 to 3.807
	7 dpi	0.6667	2.667	2	-0.4738 to 4.474
	14 dpi	0.6667	2.333	1.667	-0.8071 to 4.140
	time	Difference	t	P value	Summary
	3 dpi	1.333	1.697	P > 0.05	ns
	7 dpi	2	2.546	P > 0.05	ns
	14 dpi	1.667	2.121	P > 0.05	ns
	Saline vs LPC+siNgR
	time	Saline	LPC+siNgR	Difference	95% CI of diff.
	3 dpi	0.6667	3	2.333	-0.1404 to 4.807
	7 dpi	0.6667	4.667	4	1.526 to 6.474
	14 dpi	0.6667	3.667	3	0.5262 to 5.474
	time	Difference	t	P value	Summary
	3 dpi	2.333	2.97	P < 0.05	*
	7 dpi	4	5.091	P<0.001	***
	14 dpi	3	3.818	P<0.01	**
	LPC vs LPC+siNgR
	time	LPC	LPC+siNgR	Difference	95% CI of diff.
	3 dpi	2	3	1	-1.474 to 3.474
	7 dpi	2.667	4.667	2	-0.4738 to 4.474
	14 dpi	2.333	3.667	1.333	-1.140 to 3.807
	time	Difference	t	P value	Summary
	3 dpi	1	1.273	P > 0.05	ns
	7 dpi	2	2.546	P > 0.05	ns
	14 dpi	1.333	1.697	P > 0.05	ns
		Data analyzed: Data 1
		Source of Variation	Degrees of Freedom	Sum of Squares	Mean square
		treatment	2	43.63	21.81
		time	2	2.741	1.37
		Interaction	4	2.148	0.537
		Residual (error)	18	16.67	0.9259
		Total	26	65.19
		Does treatment have the same effect at all values of time?
		Interaction accounts for 3.30% of the total variance.
		F = 0.58. DFn=4 DFd=18
		The P value = 0.6809
		If there is no interaction overall, there is a 68% chance of randomly observing so much
		interaction in an experiment of this size. The interaction is considered not significant.
		Does treatment affect the result?
		treatment accounts for 66.93% of the total variance.
		F = 23.56. DFn=2 DFd=18
		The P value is < 0.0001
		If treatment has no effect overall, there is a less than 0.01%% chance of randomly observing an
		effect this big (or bigger) in an experiment of this size. The effect is considered
		extremely significant.
		Does time affect the result?
		time accounts for 4.20% of the total variance.
		F = 1.48. DFn=2 DFd=18
		The P value = 0.2541
		If time has no effect overall, there is a 25% chance of randomly observing an
		this big (or bigger) in an experiment of this size. The effect is considered not significant.

## Sheet: Sheet8
Fig 7/S1
BrdU/Olig2		Saline	LPC 3dpi	LPC 7dpi	LPC 14dpi	NgR 3dpi	NgR 7dpi	NgR 14dpi		BrdU/Olig2
3rd ventricle		0	2	2	1.44	2	7	3		3rd ventricle
		0.1	2	4	1	2	4	2
		0.2	1	3	1.11	3	6	3
	Mean	0.1	1.65	3	1.18	2.33	5.67	2.66
	Saline 1	Saline 2	saline 3		LPC3-1	LPC3-2	LPC3-3		LPC7-1	LPC7-2	LPC7-3		LPC14-1	LPC14-2	LPC14-3
	0	0	0		1	3	1		2	6	2		1	1	0
	0	0	0		0	2	1		1	3	4		3	2	0
	0	0	1		2	0	1		0	4	3		0	0	1
	0	0	1		4	4	0		3	2	2		2	0	3
	0	1	0		3	2	2		5	5	4		2	1	0
	0	0	0		2	0	1		2	1	0		1	1	1
	0	0	0		1	3	1		0	4	3		0	3	0
	0	0	0		3	3	1		2	7	5		3	0	3
	0	0	0		2	1	1		3	4	4		1	1	2
	0	0.111111	0.222222		2	2	1		2	4	3		1.44444	1	1.11111
					ngr3-1	ngr3-2	ngr3-3		ngr7-1	ngr7-2	ngr7-3		ngr14-1	ngr14-2	ngr14-3
					3	2	4		11	4	2		3	1	6
					1	6	1		6	7	5		4	0	2
					2	1	5		8	3	8		1	3	1
					6	3	3		9	1	7		3	4	4
					3	0	2		4	3	9		3	1	4
					0	2	5		10	6	6		5	0	3
					1	0	2		8	7	9		4	1	5
					2	1	3		5	2	4		3	5	1
					0	3	2		2	3	4		1	3	1
					2	2	3		7	4	6		3	2	3
	Table Analyzed	Data 1
	Two-way ANOVA
	Source of Variation	% of total variation	P value
	Interaction	11.94	0.005
	treatment	61.03	P<0.0001
	time	17.01	0.0001
	Source of Variation	P value summary	Significant?
	Interaction	**	Yes
	treatment	***	Yes
	time	***	Yes
	Source of Variation	Df	Sum-of-squares	Mean square	F
	Interaction	4	10.53	2.633	5.367
	treatment	2	53.82	26.91	54.85
	time	2	15	7.5	15.29
	Residual	18	8.832	0.4906
	Number of missing values	0
	Bonferroni posttests
	Saline vs LPC
	time	Saline	LPC	Difference	95% CI of diff.
	3 dpi	0.1	1.667	1.567	-0.2341 to 3.367
	7 dpi	0.1	3	2.9	1.099 to 4.701
	14 dpi	0.1	1.183	1.083	-0.7174 to 2.884
	time	Difference	t	P value	Summary
	3 dpi	1.567	2.739	P < 0.05	*
	7 dpi	2.9	5.071	P<0.001	***
	14 dpi	1.083	1.894	P > 0.05	ns
	Saline vs LPC+siNgR
	time	Saline	LPC+siNgR	Difference	95% CI of diff.
	3 dpi	0.1	2.333	2.233	0.4326 to 4.034
	7 dpi	0.1	5.667	5.567	3.766 to 7.367
	14 dpi	0.1	2.667	2.567	0.7659 to 4.367
	time	Difference	t	P value	Summary
	3 dpi	2.233	3.905	P<0.01	**
	7 dpi	5.567	9.733	P<0.001	***
	14 dpi	2.567	4.488	P<0.001	***
	LPC vs LPC+siNgR
	time	LPC	LPC+siNgR	Difference	95% CI of diff.
	3 dpi	1.667	2.333	0.6667	-1.134 to 2.467
	7 dpi	3	5.667	2.667	0.8659 to 4.467
	14 dpi	1.183	2.667	1.483	-0.3174 to 3.284
	time	Difference	t	P value	Summary
	3 dpi	0.6667	1.166	P > 0.05	ns
	7 dpi	2.667	4.663	P<0.001	***
	14 dpi	1.483	2.594	P > 0.05	ns
	Data analyzed: Data 1
	Source of Variation	Degrees of Freedom	Sum of Squares	Mean square
	treatment	2	53.82	26.91
	time	2	15	7.5
	Interaction	4	10.53	2.633
	Residual (error)	18	8.832	0.4906
	Total	26	88.19
	Does treatment have the same effect at all values of time?
	Interaction accounts for 11.94% of the total variance.
	F = 5.37. DFn=4 DFd=18
	The P value = 0.0050
	If there is no interaction overall, there is a 0.5% chance of randomly observing so much
	interaction in an experiment of this size. The interaction is considered very significant.
	Since the interaction is statistically significant, the P values that
	follow for the row and column effects are difficult to interpret.
	Does treatment affect the result?
	treatment accounts for 61.03% of the total variance.
	F = 54.85. DFn=2 DFd=18
	The P value is < 0.0001
	If treatment has no effect overall, there is a less than 0.01%% chance of randomly observing an
	effect this big (or bigger) in an experiment of this size. The effect is considered
	extremely significant.
	Does time affect the result?
	time accounts for 17.01% of the total variance.
	F = 15.29. DFn=2 DFd=18
	The P value = 0.0001
	If time has no effect overall, there is a 0.013% chance of randomly observing an
	this big (or bigger) in an experiment of this size. The effect is considered extremely significant.

## Sheet: Sheet9
Fig 7/S1
BrdU/PSA-NCAM		Saline	LPC 3dpi	LPC 7dpi	LPC 14dpi	NgR 3dpi	NgR 7dpi	NgR 14 dpi		BrdU/PSA-NCAM
3rd Ventricle		0	1	2	2	1	1.55	0.88		3rd Ventricle
		0.11	2	3	3	2	2.77	1.66
		0.22	1	3	1	4	2	1.11
	Mean	0.11	1.33	2.66	2	2.33	2.1	1.21
	Saline 1	Saline 2	saline 3		LPC3-1	LPC3-2	LPC3-3		LPC7-1	LPC7-2	LPC7-3		LPC14-1	LPC14-2	LPC14-3
	0	0	0		0	0	1		4	0	1		2	4	1
	0	0	0		1	1	1		1	3	4		1	3	1
	0	1	0		0	1	1		3	2	3		1	1	1
	0	1	0		3	5	0		2	5	1		3	4	0
	1	0	0		2	3	2		2	4	5		0	2	0
	0	0	0		0	1	1		0	3	2		4	2	2
	0	0	0		1	2	1		2	6	2		1	5	1
	0	0	0		0	4	1		3	2	4		3	2	3
	0	0	0		2	1	1		1	2	5		3	4	0
	0.111111	0.222222	0		1	2	1		2	3	3		2	3	1
					ngr3-1	ngr3-2	ngr3-3		ngr7-1	ngr7-2	ngr7-3		ngr14-1	ngr14-2	ngr14-3
					2	2	5		3	5	1		0	2	1
					1	6	3		2	3	2		0	0	3
					1	1	2		0	3	2		0	1	0
					1	3	4		0	2	2		1	3	0
					0	0	5		3	4	3		2	2	2
					0	2	6		1	5	4		1	1	3
					1	0	6		2	0	1		0	0	1
					2	1	3		0	3	2		3	3	0
					1	3	2		3	0	1		1	3	1
					1	2	4		1.55556	2.77778	2		0.888889	1.66667	1.22222
	Table Analyzed	Data 1
	Two-way ANOVA
	Source of Variation	% of total variation	P value
	Interaction	10.18	0.1922
	treatment	59.23	P<0.0001
	time	3.76	0.307
	Source of Variation	P value summary	Significant?
	Interaction	ns	No
	treatment	***	Yes
	time	ns	No
	Source of Variation	Df	Sum-of-squares	Mean square	F
	Interaction	4	3.474	0.8684	1.707
	treatment	2	20.21	10.11	19.87
	time	2	1.283	0.6417	1.262
	Residual	18	9.155	0.5086
	Number of missing values	0
	Bonferroni posttests
	Saline vs LPC
	time	Saline	LPC	Difference	95% CI of diff.
	3 dpi	0.11	1.333	1.223	-0.6101 to 3.057
	7 dpi	0.11	2.667	2.557	0.7232 to 4.390
	14 dpi	0.11	2	1.89	0.05656 to 3.723
	time	Difference	t	P value	Summary
	3 dpi	1.223	2.101	P > 0.05	ns
	7 dpi	2.557	4.391	P<0.01	**
	14 dpi	1.89	3.246	P < 0.05	*
	Saline vs LPC+siNgR
	time	Saline	LPC+siNgR	Difference	95% CI of diff.
	3 dpi	0.11	2.333	2.223	0.3899 to 4.057
	7 dpi	0.11	2.107	1.997	0.1632 to 3.830
	14 dpi	0.11	1.217	1.107	-0.7268 to 2.940
	time	Difference	t	P value	Summary
	3 dpi	2.223	3.818	P<0.01	**
	7 dpi	1.997	3.429	P<0.01	**
	14 dpi	1.107	1.9	P > 0.05	ns
	LPC vs LPC+siNgR
	time	LPC	LPC+siNgR	Difference	95% CI of diff.
	3 dpi	1.333	2.333	1	-0.8334 to 2.833
	7 dpi	2.667	2.107	-0.56	-2.393 to 1.273
	14 dpi	2	1.217	-0.7833	-2.617 to 1.050
	time	Difference	t	P value	Summary
	3 dpi	1	1.717	P > 0.05	ns
	7 dpi	-0.56	0.9617	P > 0.05	ns
	14 dpi	-0.7833	1.345	P > 0.05	ns
	Data analyzed: Data 1
	Source of Variation	Degrees of Freedom	Sum of Squares	Mean square
	treatment	2	20.21	10.11
	time	2	1.283	0.6417
	Interaction	4	3.474	0.8684
	Residual (error)	18	9.155	0.5086
	Total	26	34.13
	Does treatment have the same effect at all values of time?
	Interaction accounts for 10.18% of the total variance.
	F = 1.71. DFn=4 DFd=18
	The P value = 0.1922
	If there is no interaction overall, there is a 19% chance of randomly observing so much
	interaction in an experiment of this size. The interaction is considered not significant.
	Does treatment affect the result?
	treatment accounts for 59.23% of the total variance.
	F = 19.87. DFn=2 DFd=18
	The P value is < 0.0001
	If treatment has no effect overall, there is a less than 0.01%% chance of randomly observing an
	effect this big (or bigger) in an experiment of this size. The effect is considered
	extremely significant.
	Does time affect the result?
	time accounts for 3.76% of the total variance.
	F = 1.26. DFn=2 DFd=18
	The P value = 0.3070
	If time has no effect overall, there is a 31% chance of randomly observing an
	this big (or bigger) in an experiment of this size. The effect is considered not significant.
